# Supplementary material for: LIGHT/LTβR signaling regulates self-renewal and differentiation of hematopoietic and leukemia stem cells
Source: Nat Commun. 2021 Feb 16;12:1065. doi: 10.1038/s41467-021-21317-x (PMC7887212; doi:10.1038/s41467-021-21317-x)
Supplement: Supplementary file 4 — Supplementary Data 1 [file 41467_2021_21317_MOESM4_ESM.xlsx]

## Sheet: Differentially expressed genes
Differentially expressed genes in LTbR- deficient HSCs relative to LTbR proficient HSCs
FACS-purified Ltbr-/- and Ly5.1 LT/ST-HSCS from chimeras six weeks after primary transplantation (n=6, pooled to 3 biological replicates) were used for RNA-seq analysis. Supplementary data 1 includes all 227 differentially expressed genes.
HSC-Ltbr -/- vs. HSC-Ly5.1
Gene Symbol	p-value	Fold-Change
Afp	0.000348157	1.85669
Aldoa	0.000156107	2.34701
Aldoart1	0.000233137	2.21482
Alox5	0.000239562	2.13033
Ankrd37	0.000179191	1.69876
Anxa2	0.000146576	1.73769
Aprt	0.000510615	1.75448
Asns	3.51277e-05	1.81724
Asnsd1	0.000498175	1.79867
Bax	0.000281535	1.90562
Blvrb	0.000112498	1.62874
Cacna1f	0.000222017	2.12352
Capg	0.000392709	1.60136
Cd53	0.000466734	1.68329
Cd55	0.000123261	1.71702
Cd63	0.000392078	1.52405
Clu	0.000296452	1.82199
Cma1	0.000147445	2.49828
Cope	0.000688649	1.54459
Cox4i1	0.000554635	1.83291
Cox8a	0.000488253	2.02349
Cst7	0.000441288	1.80087
Ctse	0.000255124	-5.92509
Cyp11a1	0.000110378	2.49274
Eef1b2	0.000355255	1.70797
Eef1d	0.00018893	1.64484
Eef1g	4.59793e-05	1.99791
Egln1	0.000699611	1.5741
Eif3f	0.000101707	1.9842
Eif3h	0.000350498	1.78051
Emilin2	8.66248e-05	1.87603
Eno1	0.000750567	1.74271
F10	6.02402e-05	1.80085
Fam125a	8.54344e-05	1.74709
Fam162a	0.000400552	2.12476
Fau	0.000980715	2.1008
Fcgr3	0.000571069	2.10792
Fth1	5.95034e-05	1.88902
Ftl1	0.000198133	2.22585
Gapdh	0.00027922	1.68289
Gm10045	0.000928056	1.51072
Gm10051	0.000389521	1.94054
Gm10063	0.000767357	1.55277
Gm10071	0.000226891	1.97738
Gm10166	0.000906571	1.7669
Gm10224	0.000587678	1.5478
Gm10237	0.000408594	1.56405
Gm10294	0.00115362	1.67139
Gm10362	0.00056282	1.71976
Gm10420	0.000309242	1.87283
Gm10736	3.25389e-05	1.8848
Gm11703	0.000420951	1.67059
Gm12508	7.29346e-05	1.66363
Gm12816	0.000472243	1.59248
Gm13826	0.000355771	1.9556
Gm13981	0.00010439	1.8468
Gm14059	0.000648113	1.59137
Gm14279	3.87221e-05	1.70971
Gm15483	5.36698e-05	1.71209
Gm15501	0.000762265	1.51282
Gm15682	0.000999306	1.61321
Gm3362	6.53668e-05	1.92421
Gm3934	0.000246075	1.67677
Gm4581	0.00118657	1.54339
Gm4604	0.000782888	2.01454
Gm4705	0.000206579	1.84465
Gm4963	6.42082e-05	1.60077
Gm5428	0.000108345	1.67041
Gm5451	0.000555032	1.53158
Gm5453	0.00120999	1.967
Gm5506	0.000370357	2.139
Gm5642	0.000669494	1.5408
Gm5908	0.000294235	1.99298
Gm6139	0.00021364	1.89609
Gm6177	0.00112039	1.64333
Gm6251	0.000104834	2.09939
Gm6252	0.000941824	1.72441
Gm6570	0.000460424	1.52905
Gm6646	0.000141968	1.54616
Gm6834	6.92523e-05	1.80744
Gm6988	2.38699e-06	1.56232
Gm7643	0.000593196	1.62919
Gm7671	0.000946651	1.54894
Gm7698	0.000641473	1.53521
Gm7866	0.00104563	1.93824
Gm8210	0.000118268	2.18605
Gm8213	0.00044048	1.8851
Gm8430	0.00033689	1.85471
Gm8841	0.000256283	1.68264
Gm8842	0.000251735	1.57895
Gm9385	0.000184306	1.88956
Gm9846	0.000595142	1.95886
Gnb2l1	0.00021132	1.93075
Gpi1	0.000129144	1.71006
Grb7	0.000169833	1.57517
Grina	0.00119364	2.02401
Hba-a2	0.000428507	1.8142
Hmox1	0.000286307	2.22802
Ifitm1	0.000195978	2.43533
Igha	0.000859404	-1.87369
Ighm	0.00084568	-2.0531
Ighv1-82	6.15845e-05	-1.62318
Igkc	0.000312565	-2.30661
Igkv1-122	6.50169e-06	-2.05786
Krtcap2	0.000505999	1.6233
LOC100042025	3.334e-05	1.71148
LOC100503055	0.000613467	1.71057
LOC100862223	0.000734453	1.54338
LOC101055820	0.00100203	1.58965
LOC101056029	0.000327512	1.70832
LOC101056140	0.000535779	1.75303
LOC434624	0.000707665	1.67469
Lamp1	0.000270308	1.55554
Ldha	8.59775e-05	1.87178
Lgals1	0.000420607	2.06064
Lgmn	0.000561825	1.70438
Lmna	0.00101991	2.08341
Ltbp4	0.000182594	1.9062
Ltbr	2.80585e-07	-22.1898
Ly6e	0.00026886	1.59496
Mgst2	3.74929e-05	2.0981
Mif	0.000621701	2.05474
Mir682	0.000688574	1.99642
Mri1	9.01344e-05	1.51379
Mt1	7.02207e-05	2.453
Mt2	5.1278e-05	2.50069
Nat9	0.00044129	1.60227
Ndufa6	0.000321544	1.88921
Neat1	0.000439404	1.6675
Nfil3	0.000449719	1.94596
Nhp2	0.000238913	1.69033
Pet2	0.000957509	1.90473
Pfkp	0.00115967	1.599
Pgk1	1.99516e-05	2.16456
Phgdh	7.22948e-05	1.53261
Pkm	0.000462706	1.6033
Plac8	0.00070626	1.5156
Polr1d	0.00102631	1.52439
Prdx5	0.000781058	1.57499
Psmb1	0.000266205	1.57399
Rab44	0.000802092	1.68736
Rhox5	0.000126213	2.6115
Rnf130	0.00028082	1.60844
Rpl10	6.22244e-05	1.66489
Rpl10a	0.000355011	1.84468
Rpl11	0.000655608	1.66014
Rpl12	0.00051125	1.66905
Rpl13	0.000266217	2.02588
Rpl13a	0.000517887	1.71763
Rpl14	0.00036775	1.86084
Rpl17	0.00111097	1.7127
Rpl18	0.000508658	1.97305
Rpl18a	0.000173592	1.98099
Rpl19	0.000863234	1.77914
Rpl23	0.000146487	1.90157
Rpl23a	0.000179369	1.8095
Rpl24	2.27356e-05	1.89569
Rpl27	8.81014e-05	1.99253
Rpl27a	0.000256244	2.00771
Rpl28	0.000488383	1.90452
Rpl30	9.23034e-05	1.76706
Rpl31	0.000508376	1.63941
Rpl31-ps12	0.000344605	1.72501
Rpl32	0.000584813	1.92056
Rpl34-ps1	0.000334871	1.93582
Rpl35	0.000459033	1.85246
Rpl35a	0.000355423	1.75938
Rpl36	0.00064374	1.98737
Rpl36a	0.000199566	1.78167
Rpl36al	0.000830959	1.63378
Rpl37	0.000395916	1.87968
Rpl37a	0.000384908	1.97272
Rpl38	0.000870951	1.84119
Rpl39	4.73657e-05	1.92136
Rpl4	0.000197265	1.63213
Rpl5	0.000221819	1.66849
Rpl6	0.000216101	1.61392
Rpl7	7.03388e-05	1.6801
Rpl8	0.000731974	1.93402
Rpl9	0.000261952	1.65
Rplp0	0.000473263	1.63946
Rplp2	0.000611714	1.85523
Rps10	0.000592505	1.92605
Rps11	2.95446e-05	1.59992
Rps12	0.000176399	1.55689
Rps13	0.000235682	1.71012
Rps14	0.000642472	1.88096
Rps15a	0.000722523	1.70835
Rps15a-ps5	0.000822659	2.01032
Rps16	0.000360699	1.87203
Rps17	0.000886687	1.52708
Rps19	0.000845515	1.8375
Rps20	0.000228538	1.70757
Rps23	0.00107071	1.76835
Rps25	0.000545968	1.60379
Rps26	0.000828423	1.80168
Rps27	0.000483094	1.83444
Rps27a	0.000467345	1.83592
Rps27l	0.00105673	1.62903
Rps29	0.000311832	1.681
Rps3	0.000388881	1.80908
Rps4x	0.000373003	1.72322
Rps5	0.00028895	1.76982
Rps7	0.000460171	1.72353
Rps8	0.00089942	1.60845
Rpsa	0.000979534	1.78613
S100a10	0.000353144	1.54372
Scamp5	0.000278305	1.81932
Shfm1	0.000384992	1.54265
Sla2	0.00114839	1.58533
Slc2a1	0.000172176	1.67135
Slc39a4	3.04753e-05	1.60262
Slc3a2	0.00093862	1.70912
Spns3	0.000445887	1.77591
Spp1	0.000151024	2.12062
Syce2	6.82049e-05	1.59011
Tcrg-C1	0.000650331	2.21724
Tcrg-C3	6.41719e-05	2.04026
Tmsb4x	0.000625327	1.58262
Tomm20	0.00116027	1.72907
Tpi1	0.000851897	1.61752
Trgc2	0.000453483	2.03406
Tsga10ip	0.000727075	1.61545
Tuba8	0.000809664	1.56748
Tyrobp	0.000898036	1.69971
Uba52	0.000789237	2.04564
Ubxn1	0.000213584	1.71964
